# Supplementary material for: Ab Initio Rovibrational Spectroscopy of the Acetylide Anion
Source: Molecules. 2023 Jul 27;28(15):5700. doi: 10.3390/molecules28155700 (PMC10420331; doi:10.3390/molecules28155700)
Supplement: Supplementary file 1 [file molecules-28-05700-s001.zip]

Archive with 1 entries (1 files):
- molecules-2512527-supplementary.pdf
